# Supplementary material for: Failure of Passive Immune Transfer in Neonatal Beef Calves: A Scoping Review
Source: Animals (Basel). 2025 Jul 14;15(14):2072. doi: 10.3390/ani15142072 (PMC12291800; doi:10.3390/ani15142072)
Supplement: Supplementary file 1 [file animals-15-02072-s001.zip]

Archive with 4 entries (4 files):
- Table S1 CAB search.pdf
- Table S2 Pubmed search.pdf
- Table S3 Scopus search.pdf
- Table S4 List of articles.csv
