# Supplementary material for: Failure of Passive Immune Transfer in Neonatal Beef Calves: A Scoping Review
Source: Animals (Basel). 2025 Jul 14;15(14):2072. doi: 10.3390/ani15142072 (PMC12291800; doi:10.3390/ani15142072)
Supplement: Supplementary file 1 [file animals-15-02072-s001.zip › Table S4 List of articles.csv]

#	Reference #	Authors	Title	Published Year	Journal	Volume	Issue	DOI	Results category	Study type	Country	Breed1	Breed2	Breed3	Breed4	Breed5	Number of beef animals
11	7	Clawson, M.L.; Heaton, M.P.; Chitko-McKown, C.G.; Fox, J.M.; Smith, T.P.L.; Snelling, W.M.; Keele, J.W.; Laegreid, W.W.	Beta-2-microglobulin haplotypes in U.S. beef cattle and association with failure of passive transfer in newborn calves	2004	Mammalian Genome	15	3	10.1007/s00335-003-2320-x	Heritability	Case-control study	USA	multiple					288
14	8	Dewell, R.D.; Hungerford, L.L.; Keen, J.E.; Laegreid, W.W.; Griffin, D.D.; Rupp, G.P.; Grotelueschen, D.M.	Association of neonatal serum immunoglobulin G1 concentration with health and performance in beef calves	2006	Journal of the American Veterinary Medical Association	228	6	10.2460/javma.228.6.914	Association between FPT and health outcomes	cohort	USA	crossbred					1568
6	9	Bragg, R.; Macrae, A.; Lycett, S.; Burrough, E.; Russell, G.; Corbishley, A.	Prevalence and risk factors associated with failure of transfer of passive immunity in spring born beef suckler calves in Great Britain	2020	Preventive Veterinary Medicine	181		10.1016/j.prevetmed.2020.105059	Calving difficulty	cross-sectional	Great Britain	31 breeds					1131
18	14	Filteau, V.; Bouchard, E.; Fecteau, G.; Dutil, L.; DuTremblay, D.	Health status and risk factors associated with failure of passive transfer of immunity in newborn beef calves in Qubec	2003	Canadian Veterinary Journal	44	11		Calving area (type and location)	cross-sectional	Canada	crossbred					225
62	15	Waldner, C.L.; Rosengren, L.B.	Factors associated with serum immunoglobulin levels in beef calves from Alberta and Saskatchewan and association between passive transfer and health outcomes	2009	Canadian Veterinary Journal	50	3		Prevalence of FPT estimates	cross-sectional	Canada						935
40	16	O'Shaughnessy, J.; Earley, B.; Barrett, D.; Doherty, M.L.; Crosson, P.; De Waal, T.; Mee, J.F.	Disease screening profiles and colostrum management practices on 16 Irish suckler beef farms	2015	Irish Veterinary Journal	68	1	10.1186/s13620-014-0029-7	Prevalence of FPT estimates	cross-sectional	Ireland	Limousin	Charolais	Simmental	Belgian Blue		82
56	17	Sustronck, B.; Hoflack, G.; Lebrun, M.; Vertenten, G.	Bayesian latent class analysis of the characteristics of diagnostic tests to assess the passive immunity transfer status in neonatal Belgian Blue beef calves	2022	Preventive Veterinary Medicine	207		10.1016/j.prevetmed.2022.105729	Prevalence of FPT estimates	Diagnostic test accuracy study	Belgium	Belgian Blue					202
44	18	Perrot, F.; Joulié, A.; Herry, V.; Masset, N.; Lemaire, G.; Barral, A.; Raboisson, D.; Roy, C.; Herman, N.	Failure of Passive Immunity Transfer Is Not a Risk Factor for Omphalitis in Beef Calves	2023	Veterinary Sciences	10	9	10.3390/vetsci10090544	Association between FPT and health outcomes	cohort	France	Salers	Aubrac	Charolais	crossbred		964
5	19	Bragg, R. , Corbishley, A., Lycett, S., Burrough, E. Russell, G., Macrae, A.	Effect of neonatal immunoglobulins status on the outcomes of spring born suckler calves	2023	VetRecord	e2587		10.1002/vetr.2587	Association between FPT and health outcomes	cohort	Great Britain	Limousin	Angus	Charolais	Simmental	Other	674
19	20	Gamsjäger, L.; Haines, D.M.; Lvy, M.; Pajor, E.A.; Campbell, J.R.; Windeyer, M.C.	Total and pathogen-specific serum Immunoglobulin G concentrations in neonatal beef calves, Part 2: Associations with health and growth	2023	Preventive Veterinary Medicine	220		10.1016/j.prevetmed.2023.105993	Association between FPT and health outcomes	cross-sectional	Canada	crossbred					420
35	21	Martin, P.; Vinet, A.; Denis, C.; Grohs, C.; Chanteloup, L.; Dozias, D.; Maupetit, D.; Sapa, J.; Renand, G.; Blanc, F.	Determination of immunoglobulin concentrations and genetic parameters for colostrum and calf serum in Charolais animals	2021	Journal of Dairy Science	104	3	10.3168/jds.2020-19423	Calving difficulty	cohort	France	Charolais					366
58	22	Todd, C.G.; McGee, M.; Tiernan, K.; Crosson, P.; O'Riordan, E.; McClure, J.; Lorenz, I.; Earley, B.	An observational study on passive immunity in Irish suckler beef and dairy calves: Tests for failure of passive transfer of immunity and associations with health and performance	2018	Preventive Veterinary Medicine	159		10.1016/j.prevetmed.2018.07.014	Association between FPT and health outcomes	cohort	Ireland						1392
22	23	Gamsjäger, L.; Haines, D.M.; Pajor, E.A.; Lévy, M.; Windeyer, M.C.	Impact of volume, immunoglobulin G concentration, and feeding method of colostrum product on neonatal nursing behavior and transfer of passive immunity in beef calves	2021	Animal	15	9	10.1016/j.animal.2021.100345	Colostrum feeding method	RCT	Canada	Angus	crossbred				76
10	24	Chamorro, M.F.; Saucedo, M.; Gamsjäger, L.; Reppert, E.J.; Miesner, M.; Passler, T.	Colostrum Replacement and Serum IgG Concentrations in Beef Calves Delivered by Elective Cesarean Section	2024	Veterinary Sciences	11	6	10.3390/vetsci11060258	Colostrum quality (IgG concentration or source)	RCT	USA	crossbred					32
1	25	Ahmadi, F.; Kim, S.; Hwangbo, D.; Oh, Y.; Yu, J.; Bae, J.; Kim, N.Y.	Performance of Hanwoo calves fed a commercial colostrum replacer versus natural bovine colostrum	2021	Journal of Animal Science and Technology	63	5	10.5187/jast.2021.e98	Colostrum quality (IgG concentration or source)	RCT	Korea	Hanwoo					40
26	26	Homerosky, E.R.; Timsit, E.; Pajor, E.A.; Kastelic, J.P.; Windeyer, M.C.	Predictors and impacts of colostrum consumption by 4 h after birth in newborn beef calves	2017	Veterinary Journal	228		10.1016/j.tvjl.2017.09.003	Calving difficulty	cohort	Canada	Hereford	crossbred				77
59	27	Van Hese, I.; Goossens, K.; Ampe, B.; Haegeman, A.; Opsomer, G.	Exploring the microbial composition of Holstein Friesian and Belgian Blue colostrum in relation to the transfer of passive immunity	2022	Journal of Dairy Science	105	9	10.3168/jds.2022-21799	Colostrum microbial content	cohort	Belgium	Belgian Blue					46
42	28	Pearson, J.M.; Pajor, E.; Campbell, J.; Levy, M.; Caulkett, N.; Windeyer, M.C.	A randomised controlled trial investigating the effects of administering a non-steroidal anti-inflammatory drug to beef calves assisted at birth and risk factors associated with passive immunity, health, and growth	2019	Veterinary Record Open	6	1	10.1136/vetreco-2019-000364	Other (meloxiam administration to calves with difficult calving at birth)	RCT	Canada						230
48	29	Pisello, L.; Sala, G.; Rueca, F.; Passamonti, F.; Pravettoni, D.; Ranciati, S.; Boccardo, A.; Bergero, D.; Forte, C.	An exploratory cross-sectional study of the impact of farm characteristics and calf management practices on morbidity and passive transfer of immunity in 202 Chianina beef-suckler calves	2021	Italian Journal of Animal Science	20	1	10.1080/1828051X.2021.1948806	Dam prepartum vaccination	cross-sectional	Italy	Chianina					202
36	30	McGee, M., M.J. Drennan and P.J. Caffrey	Effect of age and nutrient restriction prepartum on beef suckler cow serum IgG	2006	Irish Journal of Agricultural and Food Research	45			Dam prepartum nutrition	RCT	Ireland	crossbred					83
45	31	Pimenta-Oliveira, A.; Oliveira-Filho, J.P.; Dias, A.; Gonalves, R.C.	Morbidity-mortality and performance evaluation of Brahman calves from in vitro embryo production	2011	BMC Veterinary Research	7		10.1186/1746-6148-7-79	Other (Embryo transfer or artificial insemination)	cross-sectional	Brazil	Brahman					100
9	32	Cavirani, S.; Gambetti, C.; Schiano, E.; Casaletti, E.; Spadini, C.; Mezzasalma, N.; Cabassi, C.S.; Taddei, S.	Comparison of immunoglobulin G concentrations in colostrum and newborn calf serum from animals of different breeds, parity and gender	2024	Large Animal Review	30	3		Dam parity	cross-sectional	Italy	Piemontese	Limousin				50
41	33	Pearson, J.M.; Homerosky, E.R.; Caulkett, N.A.; Campbell, J.R.; Levy, M.; Pajor, E.A.; Windeyer, M.C.	Quantifying subclinical trauma associated with calving difficulty, vigour, and passive immunity in newborn beef calves	2019	Veterinary Record Open	6	1	10.1136/vetreco-2018-000325	Calving difficulty	cross-sectional	Canada	Hereford	crossbred				77
8	34	Burdick, N. C.; Banta, J. P.; Neuendorff, D. A.; White, J. C.; Vann, R. C.; Laurenz, J. C.; Welsh, T. H., Jr.; Randel, R. D.	Interrelationships among growth, endocrine, immune, and temperament variables in neonatal Brahman calves	2009	Journal of Animal Science	87	10	10.2527/jas.2009-1931	Other (serum cortisol and epinephrine)	cohort	USA	Brahman					116
43	35	Pearson, J.M.; Pajor, E.A.; Campbell, J.R.; Caulkett, N.A.; Levy, M.; Dorin, C.; Claire Windeyer, M.	Clinical impacts of administering a nonsteroidal anti-inflammatory drug to beef calves after assisted calving on pain and inflammation, passive immunity, health, and growth	2019	Journal of Animal Science	97	5	10.1093/jas/skz094	Other (meloxiam administration to calves with difficult calving at birth)	RCT	Canada	Angus	crossbred				33
32	36	Lake, S.L.; Scholljegerdes, E.J.; Small, W.T.; Belden, E.L.; Paisley, S.I.; Rule, D.C.; Hess, B.W.	Immune response and serum immunoglobulin G concentrations in beef calves suckling cows of differing body condition score at parturition and supplemented with high-linoleate or high-oleate safflower seeds	2006	Journal of Animal Science	84	4	10.2527/2006.844997x	Dam body condition	RCT	USA	crossbred					36
25	37	Hickson, R. E.; Back, P. J.; Martin, N. P.; Kenyon, P. R.; Morris, S. T.	The influence of age and breed of cow on colostrum indicators of suckled beef calves	2016	Proceedings of the New Zealand Society of Animal Production	76			Dam breed	cohort	New Zealand	Angus	Angus-Holstein	Angus-Jersey	Angus-Kiwicross		195
3	38	Altvater-Hughes, T.E.; Hodgins, D.C.; Wagter-Lesperance, L.; Beard, S.C.; Cartwright, S.L.; Mallard, B.A.	Concentration and heritability of immunoglobulin G and natural antibody immunoglobulin M in dairy and beef colostrum along with serum total protein in their calves	2022	Journal of Animal Science	100	2	10.1093/jas/skac006	Dam breed	cross-sectional	Canada	crossbred					169
7	39	Brereton, N.; McGee, M.; Beltman, M.; Byrne, C.J.; Meredith, D.; Earley, B.	Effect of suckler cow breed type and parity on the development of the cow-calf bond post-partum and calf passive immunity	2024	Irish Veterinary Journal	77	1	10.1186/s13620-024-00276-x	Dam parity	RCT	Ireland						186
37	40	McGee, M., M.J. Drennan and P.J. Caffrey	Effect of suckler cow genotype on cow serum immunoglobulin levels colostrum yield	2005	Irish Journal of Agricultural and Food Research	44			Dam breed	cohort	Ireland	crossbred	Charolais				76
38	41	Murphy, B.M. M.J. Drennan, F.P. O'Mara, B. Early	Cow serum and colostrum immunoglobulin (IgG1) concentration of five suckler cow breed types and subsequent immune status of their calves	2005	Irish Journal of Agricultural and Food Research	44		https://www.jstor.org/stable/25562548	Dam breed	cohort	Ireland	Limousin	Charolais	crossbred			115
17	42	Earley, B.; Tiernan, K.; Duffy, C.; Dunn, A.; Waters, S.; Morrison, S.; McGee, M.	Effect of suckler cow vaccination against glycoprotein E (gE)-negative bovine herpesvirus type 1 (BoHV-1) on passive immunity and physiological response to subsequent bovine respiratory disease vaccination of their progeny	2018	Research in Veterinary Science	118		10.1016/j.rvsc.2018.01.005	Dam breed	cohort	Ireland	Limousin-Friesean	Charolais-Limousin				30
46	43	Pinheiro, F.A.; Decaris, N.; Parreo, V.; Brando, P.E.; Ayres, H.; Gomes, V.	Efficacy of prepartum vaccination against neonatal calf diarrhea in Nelore dams as a prevention measure	2022	BMC Veterinary Research	18	1	10.1186/s12917-022-03391-5	Dam Prepartum vaccination	RCT	Brazil	Nelore					117
49	44	Reppert, E.J.; Chamorro, M.F.; Robinson, L.; Cernicchiaro, N.; Wick, J.; Weaber, R.L.; Haines, D.M.	Effect of vaccination of pregnant beef heifers on the concentrations of serum IgG and specific antibodies to bovine herpesvirus 1, bovine viral diarrhea virus 1, and bovine viral diarrhea virus 2 in heifers and calves	2019	Canadian Journal of Veterinary Research	83	4		Dam prepartum vaccination	RCT	USA	Angus	Hereford	Simmental			47
54	45	Stegner, J.; Alaniz, G.; Meinert, T.; Gallo, G.; Cortese, V.	Passive transfer of antibodies in pregnant cattle following vaccination with Bovi-Shield¨.	2010	Proceedings of the American Association of Bovine Practitioners	43			Dam Prepartum vaccination	RCT	USA						35
12	46	Curci, V.C.M.; Nogueira, A.H.C.; Nobrega, F.L.C.; Araujo, R.F.; Perri, S.H.V.; Cardoso, T.C.; Dutra, I.S.	Neonatal immune response of brazilian beef cattle to vaccination with clostridium botulinum toxoids types C and D by indirect ELISA	2010	Journal of Venomous Animals and Toxins Including Tropical Diseases	16	3	10.1590/S1678-91992010000300018	Dam Prepartum vaccination	RCT	Brazil	Nelore					75
21	47	Gamsjäger, L.; Haines, D.M.; Lvy, M.; Pajor, E.A.; Campbell, J.R.; Windeyer, M.C.	Total and pathogen-specific serum Immunoglobulin G concentrations in neonatal beef calves, Part 1: Risk factors	2023	Preventive Veterinary Medicine	220		10.1016/j.prevetmed.2023.106026	Colostrum feeding method	cross-sectional	Canada	crossbred					420
34	48	Lopreiato, V.; Minuti, A.; Trevisi, E.; Piccione, G.; Ferronato, G.; Loor, J.J.; Britti, D.; Liotta, L.; Giannetto, C.; Arfuso, F.	Maternal treatment with pegbovigrastim influences growth performance and immune-metabolic status of calves during the pre-weaning period	2023	Research in Veterinary Science	158		10.1016/j.rvsc.2023.03.019	Dam prepartum vaccination	RCT	Italy	Simmental					17
51	49	Rocha, T.G.; Nociti, R.P.; Sampaio, A.A.M.; Fagliari, J.J.	Passive immunity transfer and serum constituents of crossbred calves	2012	Pesquisa Veterinaria Brasileira	32	6	10.1590/S0100-736X2012000600008	Dam parity	RCT	Brazil	crossbred					26
39	50	Noya, A.; Casasus, I.; Ferrer, J.; Sanz, A.	Long-term effects of maternal subnutrition in early pregnancy on cow-calf performance, immunological and physiological profiles during the next lactation	2019	Animals	9	11	10.3390/ani9110936	Dam prepartum nutrition	RCT	Spain	Parda de Montana	Pirenaica				85
64	51	Wichman, L.G.; Redifer, C.A.; Meyer, A.M.	Maternal nutrient restriction during late gestation reduces vigor and alters blood chemistry and hematology in neonatal beef calves	2023	Journal of Animal Science	101		10.1093/jas/skad342	Dam prepartum nutrition	RCT	USA	crossbred					26
4	52	Apperson, K.D.; Vorachek, W.R.; Dolan, B.P.; Bobe, G.; Pirelli, G.J.; Hall, J.A.	Effects of feeding pregnant beef cows selenium-enriched alfalfa hay on passive transfer of ovalbumin in their newborn calves	2018	Journal of Trace Elements in Medicine and Biology	50		10.1016/j.jtemb.2018.05.014	Dam prepartum nutrition	RCT	USA	Angus	crossbred				45
63	53	Wallace, L.G.; Bobe, G.; Vorachek, W.R.; Dolan, B.P.; Estill, C.T.; Pirelli, G.J.; Hall, J.A.	Effects of feeding pregnant beef cows selenium-enriched alfalfa hay on selenium status and antibody titers in their newborn calves	2017	Journal of Animal Science	95	6	10.2527/jas2017.1377	Dam prepartum nutrition	RCT	USA	Angus					45
50	54	Ricks, R.E.; Cook, E.K.; Long, N.M.	Effects of supplementing ruminal-bypass unsaturated fatty acids during late gestation on beef cow and calf serum and colostrum fatty acids, transfer of passive immunity, and cow and calf performance	2020	Applied Animal Science	36	2	10.15232/aas.2019-01900	Dam prepartum nutrition	RCT	USA	Angus					58
52	55	Silva, L.F.P.; Muller, J.; Cavalieri, J.; Fordyce, G.	Immediate prepartum supplementation accelerates progesterone decline, boosting passive immunity transfer in tropically adapted beef cattle	2022	Animal Production Science	62	11	10.1071/AN21504	Dam prepartum nutrition	RCT	Australia	Droughtmaster					129
65	56	Wojtas, E.; Zachwieja, A.; Piksa, E.; Zielak-Steciwko, A.E.; Szumny, A.; Jarosz, B.	Effect of soy lecithin supplementation in beef cows before calving on colostrum composition and serum total protein and immunoglobulin g concentrations in calves	2020	Animals	10	5	10.3390/ani10050765	Dam prepartum nutrition	RCT	Poland	Charolais					20
30	57	Kennedy, V.C.; Gaspers, J.J.; Mordhorst, B.R.; Stokka, G.L.; Swanson, K.C.; Bauer, M.L.; Vonnahme, K.A.	Late gestation supplementation of corn dried distiller's grains plus solubles to beef cows fed a low-quality forage: III. effects on mammary gland blood flow, colostrum and milk production, and calf body weights	2019	Journal of Animal Science	97	8	10.1093/jas/skz201	Dam prepartum nutrition	RCT	USA	Angus	crossbred				27
33	58	Linneen, S.K.; Mourer, G.L.; Sparks, J.D.; Jennings, J.S.; Goad, C.L.; Lalman, D.L.	Effects of mannan oligosaccharide on beef-cow performance and passive immunity transfer to calves	2014	Professional Animal Scientist	30	3	10.15232/S1080-7446(15)30122-4	Dam prepartum nutrition	RCT	USA	Angus	crossbred				69
27	59	Horn, M.J.; Van Emon, M.L.; Gunn, P.J.; Eicher, S.D.; Lemenager, R.P.; Burgess, J.; Pyatt, N.; Lake, S.L.	Effects of maternal natural (RRR ?-tocopherol acetate) or synthetic (all-rac ?-tocopherol acetate) vitamin E supplementation on suckling calf performance, colostrum immunoglobulin G, and immune function	2010	Journal of Animal Science	88	9	10.2527/jas.2009-2035	Dam prepartum nutrition	RCT	USA	crossbred					152
28	60	Hurlbert JL; Baumgaertner F; Bochantin-Winders KA; Jurgens IM; Sedivec KK; Dahlen CR	Effects of Vitamin and Mineral Supplementation During Gestation in Beef Heifers on Immunoglobulin Concentrations in Colostrum and Immune Responses in Naturally and Artificially Reared Calves.	2024	Vet Sci	11	12	10.3390/vetsci11120635	Dam prepartum nutrition	RCT	USA	crossbred					72
55	61	Stephenson, E.L.; Rathert-Williams, A.R.; Kenny, A.L.; Nagy, D.W.; Shoemake, B.M.; McFadden, T.B.; Tucker, H.A.; Meyer, A.M.	Effects of copper, zinc, and manganese source and inclusion during late gestation on beef cow-calf performance, mineral transfer, and metabolism	2023	Translational Animal Science	7	1	10.1093/tas/txad097	Dam prepartum nutrition	RCT	USA	crossbred					48
23	62	Guatteo, R.; Lesort, C.; Touzot-Jourde, G.	Impact of Meloxicam Administration in Cows Prior to Caesarean Section on the Efficacy of Passive Immunity Transfer in Calves	2023	Animals	13	1	10.3390/ani13010037	Other (meloxicam administration prior to C-section)	RCT	France	Charolais					48
29	63	Johnston, D.; Mukiibi, R.; Waters, S.M.; McGee, M.; Surlis, C.; McClure, J.C.; McClure, M.C.; Todd, C.G.; Earley, B.	Genome wide association study of passive immunity and disease traits in beef-suckler and dairy calves on Irish farms	2020	Scientific Reports	10	1	10.1038/s41598-020-75870-4	Heritability and genetics	cohort	Ireland	multiple					698
2	64	Akköse, M.; Buczinski, S. Özbeyaz, C.; Kurban, M.; Cengiz, M.; Polat, Y.; Aslan, O.	Diagnostic accuracy of refractometry methods for estimating passive immunity status in neonatal beef calves	2023	Veterinary Clinical Pathology	52	1	10.1111/vcp.13171	Methods of FPT detection in beef calves	Diagnostic test accuracy study	Turkey	Aberdeen	Limousin				202
20	65	Gamsjäger, L.; Elsohaby, I.; Pearson, J.M.; Lévy, M.; Pajor, E.A.; Windeyer, M.C.	Evaluation of 3 refractometers to determine transfer of passive immunity in neonatal beef calves	2021	Journal of Veterinary Internal Medicine	35	1	10.1111/jvim.16016	Methods of FPT detection in beef calves	Diagnostic test accuracy study	Canada	crossbred					398
47	66	Pisello, L.; Boccardo, A.; Forte, C.; Pravettoni, D.; D'Avino, N.; Passamonti, F.; Rueca, F.	Evaluation of digital and optical refractometers for assessing failure of transfer of passive immunity in Chianina beef-suckler calves reared in Umbria	2021	Italian Journal of Animal Science	20	1	10.1080/1828051X.2021.1884007	Methods of FPT detection in beef calves	Diagnostic test accuracy study	Italy	Chianina					85
61	67	Vandeputte, S.; Detilleux, J.; Rollin, F.	Comparison of Four Refractometers for the Investigation 67of the Passive Transfer in Beef Calves	2011	Journal of Veterinary Internal Medicine	25	6	10.1111/j.1939-1676.2011.00816.x	Methods of FPT detection in beef calves	Diagnostic test accuracy study	Belgium	Belgian Blue					108
53	68	Souza, R. S. de; Leo, J. M.; Campos, J. C.; Coelho, S. G.; Campos, M. M.; Lima, J. A. M.; Faria, B. K. A.	Evaluation of the correlation between total plasma protein of serum of F1 crossbred Holstein x Zebu calves evaluated with optical and digital refractometer	2015	Reunio Anual da Sociedade Brasileira de Zootecnia				Methods of FPT detection in beef calves	Diagnostic test accuracy study	Brazil	crossbred					38
15	69	Drikic, M.; Windeyer, C.; Olsen, S.; Fu, Y.; Doepel, L.; De Buck, J.	Determining the IgG concentrations in bovine colostrum and calf sera with a novel enzymatic assay	2018	Journal of Animal Science and Biotechnology	9	1	10.1186/s40104-018-0287-4	Methods of FPT detection in beef calves	Diagnostic test accuracy study	Canada						84
13	71	Delhez, P.; Meurette, E.; Knapp, E.; Theron, L.; Daube, G.; Rao, A.-S.	Assessment of a rapid semi-quantitative immunochromatographic test for the evaluation of transfer of passive immunity in calves	2021	Animals	11	6	10.3390/ani11061641	Methods of FPT detection in beef calves	Diagnostic test accuracy study	Belgium	Belgian Blue					71
16	72	Dunn, A., Catherine Duffy, Alan Gordon, Steven Morrison, Anastasio Argüello, Michael Welsh & Bernadette Earley	Comparison of single radial immunodiffusion and ELISA for the quantification of immunoglobulin G in bovine colostrum, milk and calf sera	2018	journal of applied animal research	46	1	doi.org/10.1080/09712119.2017.1394860	Methods of FPT detection in beef calves	Diagnostic test accuracy study	Ireland	Limousin-Friesian					10
31	73	Kreuder, A.J.; Breuer, R.M.; Wiley, C.; Dohlman, T.; Smith, J.S.; McKeen, L.	Comparison of turbidometric immunoassay, refractometry, and gamma-glutamyl transferase to radial immunodiffusion for assessment of transfer of passive immunity in high-risk beef calves	2023	Journal of Veterinary Internal Medicine	37	5	10.1111/jvim.16831	Methods of FPT detection in beef calves	Diagnostic test accuracy study	USA						196
57	74	Thompson, A.C.; Wills, R.W.; Smith, D.R.	Sources of variance in the results of a commercial bovine immunoglobulin G radial immunodiffusion assay	2023	Journal of Veterinary Diagnostic Investigation	35	1	10.1177/10406387221140047	Methods of FPT detection in beef calves	Diagnostic test accuracy study	USA						817
